# Supplementary material for: Bacteriophages Improve the Effectiveness of Rhamnolipids in Combating the Biofilm of Candida albicans
Source: Molecules. 2025 Apr 15;30(8):1772. doi: 10.3390/molecules30081772 (PMC12029421; doi:10.3390/molecules30081772)
Supplement: Supplementary file 1 [file molecules-30-01772-s001.zip]

Archive with 1 entries (1 files):
- molecules-3515028-supplementary.pdf
